# Supplementary material for: Photoreactivity of an Exemplary Anthracene Mixture Revealed by NMR Studies, including a Kinetic Approach
Source: Molecules. 2021 Nov 5;26(21):6695. doi: 10.3390/molecules26216695 (PMC8587725; doi:10.3390/molecules26216695)
Supplement: Supplementary file 1 [file molecules-26-06695-s001.zip]

Archive with 1 entries (1 files):
- molecules-1426143-supplementary.pdf
